# Supplementary material for: The Multidimensional Impact of Gluten-Free Diet Adherence on Quality of Life in Pediatric and Adolescent Celiac Disease: A Systematic Review
Source: Children (Basel). 2026 May 22;13(6):722. doi: 10.3390/children13060722 (PMC13297346; doi:10.3390/children13060722)
Supplement: Supplementary file 1 [file children-13-00722-s001.zip]

Archive with 4 entries (4 files):
- Supplementary 1 PRISMA checklist.pdf
- Supplementary 2 Summary of Findings.pdf
- Supplementary 3 Categorical Classification.pdf
- Supplementary 4 JBI.pdf
